# Supplementary material for: Training and Integration of Eat, Sleep, Console Model for Infants and Families at an Urban Academic Health Center
Source: MedEdPORTAL. 2026 Mar 19;22:11583. doi: 10.15766/mep_2374-8265.11583 (PMC12999543; doi:10.15766/mep_2374-8265.11583)
Supplement: Supplementary file 1 — Eat, Sleep, Console Algorithm.docxEat, Sleep, Console Education.pptxPre- and Postsurvey.docx [file mep_2374-8265.11583-s001.zip]

Archive with 4 entries (4 files):
- A. Eat, Sleep, Console Algorithm.docx
- B. Eat, Sleep, Console Education.pptx
- C. Pre- and Postsurvey.docx
- _Educational Summary Report_11583.pdf
